# Supplementary material for: Classification of Fashion Models’ Walking Styles Using Publicly Available Data, Pose Detection Technology, and Multivariate Analysis: From Past to Current Trendy Walking Styles
Source: Sensors (Basel). 2024 Jun 14;24(12):3865. doi: 10.3390/s24123865 (PMC11207723; doi:10.3390/s24123865)
Supplement: Supplementary file 1 [file sensors-24-03865-s001.zip]

Archive with 5 entries (5 files):
- Video S1. CLST1_Animation.mp4
- Video S2. CLST2_Animation.mp4
- Video S3. CLST3_Animation.mp4
- Video S4. CLST4_Animation.mp4
- Video S5. CLST5_Animation.mp4
